# Supplementary material for: Patterns and Mechanisms of Legume Responses to Nitrogen Enrichment: A Global Meta-Analysis
Source: Plants (Basel). 2024 Nov 19;13(22):3244. doi: 10.3390/plants13223244 (PMC11598177; doi:10.3390/plants13223244)
Supplement: Supplementary file 1 [file plants-13-03244-s001.zip]

Archive with 1 entries (1 files):
- plants-3256058-supplementary.pdf
